# Supplementary material for: Studies on the Interactions of 3,11-Difluoro-6,8,13-trimethyl-8H-quino[4,3,2-kl]acridinium and Insulin with the Quadruplex-Forming Oligonucleotide Sequence a2 from the Insulin-Linked Polymorphic Region
Source: Molecules. 2021 Oct 30;26(21):6595. doi: 10.3390/molecules26216595 (PMC8587938; doi:10.3390/molecules26216595)
Supplement: Supplementary file 1 [file molecules-26-06595-s001.zip]

Archive with 1 entries (1 files):
- molecules-1407600-supplementary.pdf
